# Supplementary material for: Network-based co-expression analysis for exploring the potential diagnostic biomarkers of metastatic melanoma
Source: PLoS One. 2018 Jan 29;13(1):e0190447. doi: 10.1371/journal.pone.0190447 (PMC5788335; doi:10.1371/journal.pone.0190447)
Supplement: S1 Table — (XLSX) [file pone.0190447.s001.xlsx]

## Sheet: mergerHub_TFs_blue
Table S1. Hub genes and connected transcriptional regulators in blue module
Symbol	mergerHub_info	logFC	P Value	Counts	TFs
RASGRP2	RAS guanyl releasing protein 2	2.08883	1.03013e-06	39	AP-2alphaA,AP-2gamma,ARNT,CREB1,DAND5,E2F,E2F1,EGR1,EGR2,EGR3,IRF1,IRF2,MAX,MEF2A,MIA3,MYC,MYCN,MZF1,NF-kappaB1,NF1,NFKB1,NKX2-5,PATZ1,PAX5,POU2F1,PPAR-gamma1,PPAR-gamma2,PPARA,PSG1,RORalpha1,RORalpha2,SP1,SPZ1,USF1,YY1,ZEB1,ZNF423,ZSCAN1,deltaCREB,
IKZF1	IKAROS family zinc finger 1	1.6271	0.00026049	29	AHR,AP-2alphaA,AP-2gamma,ARNT,CREB1,CUX1,DAND5,E2F,E2F1,EGR1,EP300,HMX3,MIA3,MYC,MZF1,Max1,PAX5,PELP1,PSG1,SP1,TFAP4,TP53,USF1,XBP1,XBP1P1,YY1,ZNF423,ZSCAN1,deltaCREB,
CXCR5	C-X-C motif chemokine receptor 5	2.76578	4.33519e-08	23	AML1a,ATF-2,C/EBPalpha,CEBPA,CREB1,DDIT3,FOS,FOSB,GATA1,JUN,JUNB,JUND,LMO2,NF-AT1,NF-AT2,NF-AT3,NF-AT4,PLAU,PPAR-gamma1,PPAR-gamma2,STAT5A,TCF3,deltaCREB,
LTB	lymphotoxin beta	1.46731	0.0096897	14	C/EBPalpha,CEBPA,DAND5,Elk-1,FOXD1,FOXF2,MZF1,PATZ1,PAX5,POU2F1,PSG1,SP1,TFAP4,ZSCAN1,
BLK	BLK proto-oncogene, Src family tyrosine kinase	2.79116	5.74051e-08	11	BPTF,ER-alpha,ESR1,LMO2,MEF2A,PPAR-gamma1,PPAR-gamma2,STAT5A,TAL1,TCF3,Tal-1beta,
LINGO3	leucine rich repeat and Ig domain containing 3	1.61573	0.00171391	11	EGR1,GATA1,HMX3,HSF1 (long),MZF1,PELP1,Pax-2,STAT1,STAT1alpha,STAT1beta,ZSCAN1,
CCR6	C-C motif chemokine receptor 6	1.67538	0.00030216	10	AML1a,ATF-2,HNF1A,Oct-B1,POU2F1,POU2F2,POU2F2B,POU2F2C,oct-B2,oct-B3,
P2RY10	purinergic receptor P2Y10	1.97888	1.53586e-05	10	AML1a,C/EBPalpha,CEBPA,NF-kappaB1,NF-kappaB2,NFKB1,POU2F1,Pbx1a,REL,RELA,
RHOH	ras homolog family member H	1.97328	5.15301e-06	10	IRF1,NF-AT1,NF-AT2,NF-AT3,NF-AT4,Pax-2,TAL1,TCF3,TCF4,Tal-1beta,
BANK1	B-cell scaffold protein with ankyrin repeats 1	3.33161	5.03424e-11	9	EN1,FOXO1,FOXO3,FOXO3B,HMX3,PELP1,ZIC1,ZIC2,ZIC3,
PTPRC	protein tyrosine phosphatase, receptor type C	2.06682	3.60848e-07	9	ATF-2,CREB1,GATA1,GATA2,GATA3,JUN,MECOM,NKX2-2,NKX2-5,
P2RX2	purinergic receptor P2X 2	1.62473	0.000657054	8	AML1a,AP-2alphaA,AP-2gamma,POU2F1,PPAR-gamma1,PPAR-gamma2,PPARA,ZEB1,
SELL	selectin L	1.94512	8.08499e-06	8	HSF1 (long),HSF2,IRF-7A,LHX3a,LHX3b,MAX,MYC,POU3F2,
VPREB3	pre-B lymphocyte 3	2.63211	3.16147e-08	8	AML1a,Oct-B1,POU2F1,POU2F2,POU2F2B,POU2F2C,oct-B2,oct-B3,
CD19	CD19 molecule	3.20902	3.4039e-09	7	CUX1,HOXA5,PTK7,RORalpha2,SRF,TFCP2,ZNF423,
GPA33	glycoprotein A33	1.87216	2.67812e-05	7	MEF2A,NFE2L1,SREBF1,SREBP-1a,SREBP-1b,TP53,YY1,
HEMGN	hemogen	1.6813	0.000124241	7	AML1a,E2F,E2F1,GATA1,MECOM,POU3F1,ZEB1,
NPHS1	NPHS1, nephrin	2.89797	1.39289e-07	7	C/EBPalpha,CEBPA,DDIT3,GATA1,Meis-1,STAT3,TP53,
TCL1A	T-cell leukemia/lymphoma 1A	3.31054	1.30761e-09	7	IKZF1,NF-AT1,NF-AT2,NF-AT3,NF-AT4,NKX2-5,NKX6-1,
C16orf54	chromosome 16 open reading frame 54	1.39755	0.00773021	6	MYOD1,RFX1,TAL1,TCF3,TCF4,Tal-1beta,
CD53	CD53 molecule	1.443	0.00159745	6	HSF2,PAX3,PAX6,STAT1,STAT2,TBP,
PARP15	poly(ADP-ribose) polymerase family member 15	2.02773	1.06491e-05	6	EP300,STAT1,STAT1alpha,STAT1beta,STAT5A,STAT5B,
SPIB	Spi-B transcription factor	2.18227	9.60054e-06	6	AML1a,EPAS1,HLF,NF-kappaB1,NFKB1,RELA,
BIN2	bridging integrator 2	1.34909	0.00751444	5	FOS,FOSB,JUN,JUNB,JUND,
CRIP3	cysteine rich protein 3	1.45577	0.00719188	5	DAND5,POU2F1,PSG1,SP1,TP53,
LRMP	lymphoid restricted membrane protein	2.05003	9.21096e-07	5	AML1a,C/EBPalpha,CEBPA,SRY,STAT1,
TREML2	triggering receptor expressed on myeloid cells like 2	2.26771	1.22063e-06	5	ARP-1,LMO2,MAFK,NFE2,ZEB1,
FCAMR	Fc fragment of IgA and IgM receptor	3.3353	2.2801e-08	4	C/EBPbeta,CEBPB,EPAS1,HLF,
FCER2	Fc fragment of IgE receptor II	4.03208	4.81214e-12	4	NF1,POU2F1,PPAR-gamma1,PPAR-gamma2,
FCRL1	Fc receptor like 1	3.2766	1.93214e-09	4	AML1a,C/EBPalpha,CEBPA,FOXD1,
MS4A1	membrane spanning 4-domains A1	3.38788	2.28398e-09	4	E2F,E2F1,PRRX2,YY1,
CR2	complement component 3d receptor 2	4.2408	6.43924e-11	3	CUX1,TBP,TCF3,
EVI2B	ecotropic viral integration site 2B	1.35694	0.00436273	3	CUX1,HNF1A,NFE2L1,
TNFRSF13C	TNF receptor superfamily member 13C	1.37392	0.00987207	3	DAND5,PSG1,SP1,
TRAF3IP3	TRAF3 interacting protein 3	1.49901	0.00195236	3	Pbx1a,RELA,ZEB1,
SLAMF6	SLAM family member 6	1.59869	0.00159255	2	POU3F2,ZBTB6,
SP140	SP140 nuclear body protein	1.66542	0.000193641	2	STAT1,STAT2,
STAP1	signal transducing adaptor family member 1	2.91435	1.32498e-09	2	FOXI1,RREB1,
CD79B	CD79b molecule	1.8188	8.7441e-05	1	ZBTB6,
CNR2	cannabinoid receptor 2	3.17168	1.9444e-10	1	TLX2,
FAM151A	family with sequence similarity 151 member A	3.87371	3.5824e-13	1	STAT3,
TLR10	toll like receptor 10	2.67436	2.36331e-09	1	ZEB1,
log2FC: log2 fold change; TFs: transcriptional regulators.
