# Supplementary material for: Network-based co-expression analysis for exploring the potential diagnostic biomarkers of metastatic melanoma
Source: PLoS One. 2018 Jan 29;13(1):e0190447. doi: 10.1371/journal.pone.0190447 (PMC5788335; doi:10.1371/journal.pone.0190447)
Supplement: S2 Table — (XLSX) [file pone.0190447.s002.xlsx]

## Sheet: mergerHub_brown_yellow
Table S2. Hub genes and connected transcriptional regulators in yellow module.
Symbol	mergerHub_info	logFC	P Value	Counts	TFs
JUP	junction plakoglobin	-2.57736	4.44709e-21	30	AHR,BACH1,BRIP1,C/EBPalpha,CEBPA,Cart-1,DAND5,EGR3,GATA1,GATA2,GATA3,IL10,MRPL36,MYOD1,MZF1,Meis-1,NF-kappaB1,NF1,NFKB1,PATZ1,PSG1,PTK7,Pax-2,SP1,SRF,TCF3,TGIF1,TP53,ZNF423,ZSCAN1,
KRT14	keratin 14	-6.78423	3.7516e-36	29	AHR,ARNT,C/EBPalpha,C/EBPbeta,CEBPA,CEBPB,E2F,E2F-3a,E2F1,E2F2,E2F4,E2F5,EN1,HMX3,HOXA3,IRF-7A,IRF2,LUN-1,MIA3,NFE2L1,NRSF form 1,NRSF form 2,PELP1,SOX5,SOX9,SRY,STAT5A,YY1,ZEB1,
PLA2G3	phospholipase A2 group III	-5.47685	1.42868e-45	29	ARID5B,CBFB,CP1A,CP1C,GCGR,GR-alpha,GR-beta,HOXA5,KLF12,LUN-1,NF-Y,NFYA,NFYB,NFYC,NR3C1,SREBF1,SREBP-1a,SREBP-1b,STAT1,STAT1alpha,STAT1beta,STAT2,STAT3,STAT4,STAT5A,STAT5B,STAT6,TCF3,TFAP4,
SPRR1A	small proline rich protein 1A	-6.94951	5.89484e-49	21	ATF-2,BACH1,BACH2,BRIP1,EP300,FOS,FOSB,FOSL1,JUN,JUNB,JUND,MAFK,MRPL36,MYC,MYOD1,MZF1,Max1,NFE2,RNASEH2A,TCF3,ZSCAN1,
KRT78	keratin 78	-5.23051	1.5615e-32	20	AHR,AP-2gamma,ARNT,ATF-2,BPTF,FOXO4,GCGR,GR-alpha,HNF-4alpha2,MAX,MIA3,MYC,MYCN,NR3C1,SREBF1,SREBP-1a,SREBP-1b,TCF3,USF1,ZEB1,
SFN	stratifin	-5.49767	1.97947e-30	20	AHR,ARNT,E2F,E2F1,FOS,FOSB,GATA1,HNF1A,HOXA3,IRF1,IRF2,JUN,JUNB,JUND,MIA3,PPAR-gamma1,PPAR-gamma2,XBP1,XBP1P1,ZEB1,
CLDN4	claudin 4	-2.72458	3.82665e-12	18	ATF-2,CREB1,E2F,E2F1,FOS,FOSB,FOSL1,HMX3,JUN,JUNB,JUND,NF1,PELP1,PTK7,Pax-2,RNASEH2A,SRF,deltaCREB,
IL1RN	interleukin 1 receptor antagonist	-2.14742	1.38966e-09	17	BACH1,BACH2,BRIP1,C/EBPalpha,CEBPA,IL10,MAFK,MRPL36,NFE2,PTK7,REL,RORalpha1,SRF,STAT1,STAT2,STAT5A,TGIF1,
PKP3	plakophilin 3	-4.45827	2.72174e-30	17	BACH1,BRIP1,E2F,E2F1,HMX3,MAFK,MRPL36,NF-kappaB1,NFE2,NFKB1,NRSF form 1,NRSF form 2,PAX5,PELP1,PPARA,RELA,TFCP2,
CBLC	Cbl proto-oncogene C	-5.57704	1.63464e-42	13	AP-2alphaA,AP-2gamma,KLF12,LUN-1,MYC,Max1,PAX5,STAT1,STAT1alpha,STAT1beta,TCF3,ZBTB6,ZNF423,
KRT16	keratin 16	-7.13816	2.14841e-38	13	BACH1,BACH2,BRIP1,COUP-TF1,GATA1,HNF-4alpha2,LUN-1,MRPL36,NRSF form 1,NRSF form 2,RREB1,TBP,YY1,
TMEM79	transmembrane protein 79	-1.81015	2.85783e-14	12	CREB1,CUX1,E2F,E2F1,GATA1,LMO2,NF1,PPARA,Pax-2,YY1,ZEB1,deltaCREB,
KLK8	kallikrein related peptidase 8	-6.12745	1.30971e-42	10	IRF-7A,IRF1,IRF2,MYCN,MZF1,PPAR-gamma1,PPAR-gamma2,REL,ZIC1,ZSCAN1,
LYPD3	LY6/PLAUR domain containing 3	-5.18269	1.45308e-55	10	AP-2alphaA,AP-2gamma,CREB1,FOXD3,MZF1,PRRX2,TP53,ZNF423,ZSCAN1,deltaCREB,
LYPD5	LY6/PLAUR domain containing 5	-2.58737	5.63161e-16	10	LUN-1,Meis-1,NF-kappaB1,NFKB1,POU3F2,POU3F2 (N-Oct-5a),POU3F2 (N-Oct-5b),RELA,ZIC1,ZIC3,
CDA	cytidine deaminase	-3.33805	2.74997e-28	8	COUP-TF1,HNF-4alpha2,NF-kappaB1,NFKB1,PAX5,Pax-2,RELA,TFCP2,
GDPD2	glycerophosphodiester phosphodiesterase domain containing 2	-3.17213	1.00833e-19	8	C/EBPalpha,CEBPA,MZF1,NRSF form 1,NRSF form 2,PPARA,SPZ1,ZSCAN1,
LAD1	ladinin 1	-3.48123	1.2623e-24	8	AP-2alphaA,Elk-1,GATA1,LMO2,NF-Y,NF1,PAX5,TP53,
SBSN	suprabasin	-6.03647	6.29004e-40	8	BACH1,BRIP1,MRPL36,NRSF form 1,NRSF form 2,Pbx1a,SPZ1,TBP,
SULT2B1	sulfotransferase family 2B member 1	-4.99336	8.24322e-46	7	EGR1,EGR2,EGR3,PTK7,SRF,TFAP4,ZEB1,
KLK10	kallikrein related peptidase 10	-5.02554	4.30962e-31	6	PPAR-gamma1,PPAR-gamma2,RREB1,SREBF1,SREBP-1a,SREBP-1b,
SLPI	secretory leukocyte peptidase inhibitor	-4.40464	5.84942e-22	6	C/EBPbeta,CEBPB,FOXL1,STAT1,STAT2,ZNF423,
SPRR1B	small proline rich protein 1B	-7.19321	8.42416e-48	6	BACH1,BRIP1,HMX3,MRPL36,PELP1,TBP,
KRT6B	keratin 6B	-6.83384	7.37218e-38	5	PPAR-gamma1,PPAR-gamma2,STAT3,TBP,TCF3,
TGM1	transglutaminase 1	-6.11575	8.60442e-67	5	CREB1,ER-alpha,ESR1,MAX,MYC,
C10orf99	chromosome 10 open reading frame 99	-7.21097	6.21256e-62	4	HNF1A,IKZF1,TCF3,Tal-1beta,
EPHX3	epoxide hydrolase 3	-4.25443	3.04589e-35	4	AHR,TP53,XBP1,XBP1P1,
KRT6A	keratin 6A	-6.68734	4.25143e-35	4	NRSF form 1,NRSF form 2,STAT5A,TBP,
				4	PPAR-gamma1,PPAR-gamma2,SPZ1,STAT3,
RAB25	RAB25, member RAS oncogene family	-5.17539	1.25366e-33	4	ATF-2,JUN,PLAU,ZEB1,
KLK11	kallikrein related peptidase 11	-5.01227	1.11702e-27	3	ER-alpha,ESR1,HNF-4alpha2,
LCE3D	late cornified envelope 3D	-7.58261	7.99207e-62	2	C/EBPbeta,CEBPB,
log2FC: log2 fold change; TFs: transcriptional regulators.
